# Supplementary material for: Mechanistic Insights into Lewis Acid-Catalyzed Formal [3 + 2] Cycloadditions of Aziridines: A Molecular Electron Density Theory Study
Source: Molecules. 2026 Feb 2;31(3):509. doi: 10.3390/molecules31030509 (PMC12899876; doi:10.3390/molecules31030509)
Supplement: Supplementary file 1 [file molecules-31-00509-s001.zip]

Archive with 1 entries (1 files):
- molecules-4089051-supplementary.pdf
